# Supplementary material for: A Gut-Ex-Vivo System to Study Gut Inflammation Associated to Inflammatory Bowel Disease (IBD)
Source: Biology (Basel). 2021 Jun 30;10(7):605. doi: 10.3390/biology10070605 (PMC8301106; doi:10.3390/biology10070605)
Supplement: Supplementary file 1 [file biology-10-00605-s001.zip]

Archive with 2 entries (2 files):
- Suppl_S1.pdf
- Supplementary Table1.pdf
